# Supplementary material for: Spinal Cord Sensitization and Spinal Inflammation from an In Vivo Rat Endplate Injury Associated with Painful Intervertebral Disc Degeneration
Source: Int J Mol Sci. 2023 Feb 8;24(4):3425. doi: 10.3390/ijms24043425 (PMC9964286; doi:10.3390/ijms24043425)
Supplement: Supplementary file 1 [file ijms-24-03425-s001.zip]

Archive with 1 entries (1 files):
- ijms-2142858-supplementary.pdf
